# Supplementary material for: Unveiling the Impact of Moderate and Severe Atopic Dermatitis: Insights on Burden, Clinical Characteristics, and Healthcare Resource Utilization in Adult Greek Patients from the APOLO Cross-Sectional Study
Source: J Clin Med. 2024 Oct 23;13(21):6327. doi: 10.3390/jcm13216327 (PMC11546607; doi:10.3390/jcm13216327)
Supplement: Supplementary file 1 [file jcm-13-06327-s001.zip]

Archive with 1 entries (1 files):
- jcm-3226972-supplementary.pdf
